# Supplementary material for: Clinical and genetic characteristics and natural history of Finnish families with familial exudative vitreoretinopathy due to pathogenic FZD4 variants
Source: Acta Ophthalmol. 2024 May 5;103(2):152–61. doi: 10.1111/aos.16701 (PMC11810545; doi:10.1111/aos.16701)
Supplement: Supplementary file 1 — Data S1: [file AOS-103-152-s001.xlsx]

## Sheet: Taul1
start nucleotide GRCh37	dbSNP, rs code	FEVR_family 1	FEVR_family 2	FEVR_family 3	FEVR_family 4
chr11 86098680	rs292109	T/C	T/C	T/C	T/C
chr11 86123467	rs3741006	G/A	G/A	G/A	G/A
chr11 86153911	rs7548	G/A	G/A	G/A	G/A
chr11 86161388	rs1042780	C/G	C/G	C/G	C/G
chr11 86175193	rs11234662	A/G	A/G	A/G	A/G
chr11 86267678	rs4943943	G/A	G/A	G/A	G/A
chr11 86663485	rs80358284, FZD4 c.313A>G	T/C	T/C	T/C	T/C
chr11 86889448	rs4944672	C/T	C/T		C/T
chr11 86988314	rs10898654	C/T	C/T		C/T
chr11 86868347	rs556139			C/T
chr11 86868361	rs59532014;rs796305564			GT/G
chr11 87006776	rs10792935	G/A	G/A		G/A
chr11 87013438	rs2276102	G/A	G/A		G/A
chr11 87032215	rs7112344	T/C	T/C	T/C	T/C
chr11 87036784	rs10898669				T/C
chr11 87037202	rs12276145				T/C
chr11 87037565	rs7926724				T/C
